# Supplementary material for: A Benchmark Comparison of Four Off-the-Shelf Proprietary Visual–Inertial Odometry Systems
Source: Sensors (Basel). 2022 Dec 15;22(24):9873. doi: 10.3390/s22249873 (PMC9785098; doi:10.3390/s22249873)
Supplement: Supplementary file 1 [file sensors-22-09873-s001.zip]

Archive with 1 entries (1 files):
- sensors-2011776-supplementary.mp4
